# Supplementary material for: Exploring Host-Specificity: Untangling the Relationship between Leishmania (Viannia) Species and Its Endosymbiont Leishmania RNA Virus 1
Source: Microorganisms. 2023 Sep 12;11(9):2295. doi: 10.3390/microorganisms11092295 (PMC10535429; doi:10.3390/microorganisms11092295)
Supplement: Supplementary file 1 [file microorganisms-11-02295-s001.zip]

Archive with 1 entries (1 files):
- microorganisms-2573940-supplementary.pdf
